# Supplementary material for: CAMDLES: CFD-DEM Simulation of Microbial Communities in Spaceflight and Artificial Microgravity
Source: Life (Basel). 2022 Apr 29;12(5):660. doi: 10.3390/life12050660 (PMC9144607; doi:10.3390/life12050660)
Supplement: Supplementary file 1 [file life-12-00660-s001.zip]

Archive with 114 entries (78 files):
- life-1665717-supplementary/
- life-1665717-supplementary/CAMDLES_supplement/
- life-1665717-supplementary/CAMDLES_supplement/.DS_Store
- life-1665717-supplementary/CAMDLES_supplement/CAMDLES_LIFE_ Supplemental_Tables.pdf
- life-1665717-supplementary/CAMDLES_supplement/file_S1_CAMDLES_software/
- life-1665717-supplementary/CAMDLES_supplement/file_S1_CAMDLES_software/.DS_Store
- life-1665717-supplementary/CAMDLES_supplement/file_S1_CAMDLES_software/CFDEM/
- life-1665717-supplementary/CAMDLES_supplement/file_S1_CAMDLES_software/CFDEM/CFDEMcoupling-PUBLIC-5.x/
- life-1665717-supplementary/CAMDLES_supplement/file_S1_CAMDLES_software/CFDEM/CFDEMcoupling-PUBLIC-5.x/applications/
- life-1665717-supplementary/CAMDLES_supplement/file_S1_CAMDLES_software/CFDEM/CFDEMcoupling-PUBLIC-5.x/applications/solvers/
- life-1665717-supplementary/CAMDLES_supplement/file_S1_CAMDLES_software/CFDEM/CFDEMcoupling-PUBLIC-5.x/applications/solvers/cfdemSolverPisoSTMRWV/
- life-1665717-supplementary/CAMDLES_supplement/file_S1_CAMDLES_software/CFDEM/CFDEMcoupling-PUBLIC-5.x/applications/solvers/cfdemSolverPisoSTMRWV/cfdemSolverPisoSTMRWV.C
- life-1665717-supplementary/CAMDLES_supplement/file_S1_CAMDLES_software/CFDEM/CFDEMcoupling-PUBLIC-5.x/applications/solvers/cfdemSolverPisoSTMRWV/createFields.H
- life-1665717-supplementary/CAMDLES_supplement/file_S1_CAMDLES_software/CFDEM/CFDEMcoupling-PUBLIC-5.x/applications/solvers/cfdemSolverPisoSTMRWV/Make/
- life-1665717-supplementary/CAMDLES_supplement/file_S1_CAMDLES_software/CFDEM/CFDEMcoupling-PUBLIC-5.x/applications/solvers/cfdemSolverPisoSTMRWV/Make/files
- life-1665717-supplementary/CAMDLES_supplement/file_S1_CAMDLES_software/CFDEM/CFDEMcoupling-PUBLIC-5.x/applications/solvers/cfdemSolverPisoSTMRWV/Make/linux64GccDPInt32Opt/
- life-1665717-supplementary/CAMDLES_supplement/file_S1_CAMDLES_software/CFDEM/CFDEMcoupling-PUBLIC-5.x/applications/solvers/cfdemSolverPisoSTMRWV/Make/linux64GccDPInt32Opt/cfdemSolverPisoSTMRWV.C.dep
- life-1665717-supplementary/CAMDLES_supplement/file_S1_CAMDLES_software/CFDEM/CFDEMcoupling-PUBLIC-5.x/applications/solvers/cfdemSolverPisoSTMRWV/Make/linux64GccDPInt32Opt/cfdemSolverPisoSTMRWV.o
- life-1665717-supplementary/CAMDLES_supplement/file_S1_CAMDLES_software/CFDEM/CFDEMcoupling-PUBLIC-5.x/applications/solvers/cfdemSolverPisoSTMRWV/Make/linux64GccDPInt32Opt/options
- life-1665717-supplementary/CAMDLES_supplement/file_S1_CAMDLES_software/CFDEM/CFDEMcoupling-PUBLIC-5.x/applications/solvers/cfdemSolverPisoSTMRWV/Make/linux64GccDPInt32Opt/sourceFiles
- life-1665717-supplementary/CAMDLES_supplement/file_S1_CAMDLES_software/CFDEM/CFDEMcoupling-PUBLIC-5.x/applications/solvers/cfdemSolverPisoSTMRWV/Make/linux64GccDPInt32Opt/variables
- life-1665717-supplementary/CAMDLES_supplement/file_S1_CAMDLES_software/CFDEM/CFDEMcoupling-PUBLIC-5.x/applications/solvers/cfdemSolverPisoSTMRWV/Make/options
- life-1665717-supplementary/CAMDLES_supplement/file_S1_CAMDLES_software/CFDEM/CFDEMcoupling-PUBLIC-5.x/src/
- life-1665717-supplementary/CAMDLES_supplement/file_S1_CAMDLES_software/CFDEM/CFDEMcoupling-PUBLIC-5.x/src/eulerian/
- life-1665717-supplementary/CAMDLES_supplement/file_S1_CAMDLES_software/CFDEM/CFDEMcoupling-PUBLIC-5.x/src/eulerian/scalarTransportModelsCFDEM/
- life-1665717-supplementary/CAMDLES_supplement/file_S1_CAMDLES_software/CFDEM/CFDEMcoupling-PUBLIC-5.x/src/eulerian/scalarTransportModelsCFDEM/generalManual/
- life-1665717-supplementary/CAMDLES_supplement/file_S1_CAMDLES_software/CFDEM/CFDEMcoupling-PUBLIC-5.x/src/eulerian/scalarTransportModelsCFDEM/generalManual/generalManual.C
- life-1665717-supplementary/CAMDLES_supplement/file_S1_CAMDLES_software/CFDEM/CFDEMcoupling-PUBLIC-5.x/src/eulerian/scalarTransportModelsCFDEM/generalManual/generalManual.H
- life-1665717-supplementary/CAMDLES_supplement/file_S1_CAMDLES_software/CFDEM/CFDEMcoupling-PUBLIC-5.x/src/eulerian/scalarTransportModelsCFDEM/scalarTransportModel/
- life-1665717-supplementary/CAMDLES_supplement/file_S1_CAMDLES_software/CFDEM/CFDEMcoupling-PUBLIC-5.x/src/eulerian/scalarTransportModelsCFDEM/scalarTransportModel/newScalarTransportModel.C
- life-1665717-supplementary/CAMDLES_supplement/file_S1_CAMDLES_software/CFDEM/CFDEMcoupling-PUBLIC-5.x/src/eulerian/scalarTransportModelsCFDEM/scalarTransportModel/scalarTransportModel.C
- life-1665717-supplementary/CAMDLES_supplement/file_S1_CAMDLES_software/CFDEM/CFDEMcoupling-PUBLIC-5.x/src/eulerian/scalarTransportModelsCFDEM/scalarTransportModel/scalarTransportModel.H
- life-1665717-supplementary/CAMDLES_supplement/file_S1_CAMDLES_software/LIGGGHTS/
- life-1665717-supplementary/CAMDLES_supplement/file_S1_CAMDLES_software/LIGGGHTS/.DS_Store
- life-1665717-supplementary/CAMDLES_supplement/file_S1_CAMDLES_software/LIGGGHTS/LIGGGHTS-PUBLIC/
- life-1665717-supplementary/CAMDLES_supplement/file_S1_CAMDLES_software/LIGGGHTS/LIGGGHTS-PUBLIC/.DS_Store
- life-1665717-supplementary/CAMDLES_supplement/file_S1_CAMDLES_software/LIGGGHTS/LIGGGHTS-PUBLIC/src/
- life-1665717-supplementary/CAMDLES_supplement/file_S1_CAMDLES_software/LIGGGHTS/LIGGGHTS-PUBLIC/src/fix_coriolis.cpp
- life-1665717-supplementary/CAMDLES_supplement/file_S1_CAMDLES_software/LIGGGHTS/LIGGGHTS-PUBLIC/src/fix_coriolis.h
- life-1665717-supplementary/CAMDLES_supplement/file_S1_CAMDLES_software/LIGGGHTS/LIGGGHTS-PUBLIC/src/fix_gravity_rwv.cpp
- life-1665717-supplementary/CAMDLES_supplement/file_S1_CAMDLES_software/LIGGGHTS/LIGGGHTS-PUBLIC/src/fix_gravity_rwv.h
- life-1665717-supplementary/CAMDLES_supplement/file_S1_CAMDLES_software/LIGGGHTS/LIGGGHTS-PUBLIC/src/fix_scalar_transport_equation.cpp
- life-1665717-supplementary/CAMDLES_supplement/file_S1_CAMDLES_software/LIGGGHTS/LIGGGHTS-PUBLIC/src/fix_scalar_transport_equation.h
- life-1665717-supplementary/CAMDLES_supplement/file_S1_CAMDLES_software/LIGGGHTS/LIGGGHTS-PUBLIC/src/fix_stokes.cpp
- life-1665717-supplementary/CAMDLES_supplement/file_S1_CAMDLES_software/LIGGGHTS/LIGGGHTS-PUBLIC/src/fix_stokes.h
- life-1665717-supplementary/CAMDLES_supplement/file_S1_CAMDLES_software/LIGGGHTS/LIGGGHTS-PUBLIC/src/fix_viscous_shear.cpp
- life-1665717-supplementary/CAMDLES_supplement/file_S1_CAMDLES_software/LIGGGHTS/LIGGGHTS-PUBLIC/src/fix_viscous_shear.h
- life-1665717-supplementary/CAMDLES_supplement/file_S1_CAMDLES_software/LIGGGHTS/LIGGGHTS-PUBLIC/src/README.txt
- life-1665717-supplementary/CAMDLES_supplement/file_S1_CAMDLES_software/README.txt
- life-1665717-supplementary/__MACOSX/
- life-1665717-supplementary/__MACOSX/CAMDLES_supplement/
- life-1665717-supplementary/__MACOSX/CAMDLES_supplement/._.DS_Store
- life-1665717-supplementary/__MACOSX/CAMDLES_supplement/._CAMDLES_LIFE_ Supplemental_Tables.pdf
- life-1665717-supplementary/__MACOSX/CAMDLES_supplement/._file_S1_CAMDLES_software
- life-1665717-supplementary/__MACOSX/CAMDLES_supplement/file_S1_CAMDLES_software/
- life-1665717-supplementary/__MACOSX/CAMDLES_supplement/file_S1_CAMDLES_software/._.DS_Store
- life-1665717-supplementary/__MACOSX/CAMDLES_supplement/file_S1_CAMDLES_software/._CFDEM
- life-1665717-supplementary/__MACOSX/CAMDLES_supplement/file_S1_CAMDLES_software/._LIGGGHTS
- life-1665717-supplementary/__MACOSX/CAMDLES_supplement/file_S1_CAMDLES_software/._README.txt
- life-1665717-supplementary/__MACOSX/CAMDLES_supplement/file_S1_CAMDLES_software/CFDEM/
- life-1665717-supplementary/__MACOSX/CAMDLES_supplement/file_S1_CAMDLES_software/CFDEM/._CFDEMcoupling-PUBLIC-5.x
- life-1665717-supplementary/__MACOSX/CAMDLES_supplement/file_S1_CAMDLES_software/CFDEM/CFDEMcoupling-PUBLIC-5.x/
- life-1665717-supplementary/__MACOSX/CAMDLES_supplement/file_S1_CAMDLES_software/CFDEM/CFDEMcoupling-PUBLIC-5.x/._applications
- life-1665717-supplementary/__MACOSX/CAMDLES_supplement/file_S1_CAMDLES_software/CFDEM/CFDEMcoupling-PUBLIC-5.x/._src
- life-1665717-supplementary/__MACOSX/CAMDLES_supplement/file_S1_CAMDLES_software/CFDEM/CFDEMcoupling-PUBLIC-5.x/applications/
- life-1665717-supplementary/__MACOSX/CAMDLES_supplement/file_S1_CAMDLES_software/CFDEM/CFDEMcoupling-PUBLIC-5.x/applications/._solvers
- life-1665717-supplementary/__MACOSX/CAMDLES_supplement/file_S1_CAMDLES_software/CFDEM/CFDEMcoupling-PUBLIC-5.x/applications/solvers/
- life-1665717-supplementary/__MACOSX/CAMDLES_supplement/file_S1_CAMDLES_software/CFDEM/CFDEMcoupling-PUBLIC-5.x/applications/solvers/._cfdemSolverPisoSTMRWV
- life-1665717-supplementary/__MACOSX/CAMDLES_supplement/file_S1_CAMDLES_software/CFDEM/CFDEMcoupling-PUBLIC-5.x/applications/solvers/cfdemSolverPisoSTMRWV/
- life-1665717-supplementary/__MACOSX/CAMDLES_supplement/file_S1_CAMDLES_software/CFDEM/CFDEMcoupling-PUBLIC-5.x/applications/solvers/cfdemSolverPisoSTMRWV/._cfdemSolverPisoSTMRWV.C
- life-1665717-supplementary/__MACOSX/CAMDLES_supplement/file_S1_CAMDLES_software/CFDEM/CFDEMcoupling-PUBLIC-5.x/applications/solvers/cfdemSolverPisoSTMRWV/._createFields.H
- life-1665717-supplementary/__MACOSX/CAMDLES_supplement/file_S1_CAMDLES_software/CFDEM/CFDEMcoupling-PUBLIC-5.x/applications/solvers/cfdemSolverPisoSTMRWV/._Make
- life-1665717-supplementary/__MACOSX/CAMDLES_supplement/file_S1_CAMDLES_software/CFDEM/CFDEMcoupling-PUBLIC-5.x/applications/solvers/cfdemSolverPisoSTMRWV/Make/
- life-1665717-supplementary/__MACOSX/CAMDLES_supplement/file_S1_CAMDLES_software/CFDEM/CFDEMcoupling-PUBLIC-5.x/applications/solvers/cfdemSolverPisoSTMRWV/Make/._files
- life-1665717-supplementary/__MACOSX/CAMDLES_supplement/file_S1_CAMDLES_software/CFDEM/CFDEMcoupling-PUBLIC-5.x/applications/solvers/cfdemSolverPisoSTMRWV/Make/._linux64GccDPInt32Opt
- life-1665717-supplementary/__MACOSX/CAMDLES_supplement/file_S1_CAMDLES_software/CFDEM/CFDEMcoupling-PUBLIC-5.x/applications/solvers/cfdemSolverPisoSTMRWV/Make/._options
- life-1665717-supplementary/__MACOSX/CAMDLES_supplement/file_S1_CAMDLES_software/CFDEM/CFDEMcoupling-PUBLIC-5.x/applications/solvers/cfdemSolverPisoSTMRWV/Make/linux64GccDPInt32Opt/
- life-1665717-supplementary/__MACOSX/CAMDLES_supplement/file_S1_CAMDLES_software/CFDEM/CFDEMcoupling-PUBLIC-5.x/applications/solvers/cfdemSolverPisoSTMRWV/Make/linux64GccDPInt32Opt/._cfdemSolverPisoSTMRWV.C.dep
- life-1665717-supplementary/__MACOSX/CAMDLES_supplement/file_S1_CAMDLES_software/CFDEM/CFDEMcoupling-PUBLIC-5.x/applications/solvers/cfdemSolverPisoSTMRWV/Make/linux64GccDPInt32Opt/._cfdemSolverPisoSTMRWV.o
- life-1665717-supplementary/__MACOSX/CAMDLES_supplement/file_S1_CAMDLES_software/CFDEM/CFDEMcoupling-PUBLIC-5.x/applications/solvers/cfdemSolverPisoSTMRWV/Make/linux64GccDPInt32Opt/._options
- life-1665717-supplementary/__MACOSX/CAMDLES_supplement/file_S1_CAMDLES_software/CFDEM/CFDEMcoupling-PUBLIC-5.x/applications/solvers/cfdemSolverPisoSTMRWV/Make/linux64GccDPInt32Opt/._sourceFiles
- life-1665717-supplementary/__MACOSX/CAMDLES_supplement/file_S1_CAMDLES_software/CFDEM/CFDEMcoupling-PUBLIC-5.x/applications/solvers/cfdemSolverPisoSTMRWV/Make/linux64GccDPInt32Opt/._variables
- life-1665717-supplementary/__MACOSX/CAMDLES_supplement/file_S1_CAMDLES_software/CFDEM/CFDEMcoupling-PUBLIC-5.x/src/
- life-1665717-supplementary/__MACOSX/CAMDLES_supplement/file_S1_CAMDLES_software/CFDEM/CFDEMcoupling-PUBLIC-5.x/src/._eulerian
- life-1665717-supplementary/__MACOSX/CAMDLES_supplement/file_S1_CAMDLES_software/CFDEM/CFDEMcoupling-PUBLIC-5.x/src/eulerian/
- life-1665717-supplementary/__MACOSX/CAMDLES_supplement/file_S1_CAMDLES_software/CFDEM/CFDEMcoupling-PUBLIC-5.x/src/eulerian/._scalarTransportModelsCFDEM
- life-1665717-supplementary/__MACOSX/CAMDLES_supplement/file_S1_CAMDLES_software/CFDEM/CFDEMcoupling-PUBLIC-5.x/src/eulerian/scalarTransportModelsCFDEM/
- life-1665717-supplementary/__MACOSX/CAMDLES_supplement/file_S1_CAMDLES_software/CFDEM/CFDEMcoupling-PUBLIC-5.x/src/eulerian/scalarTransportModelsCFDEM/._generalManual
- life-1665717-supplementary/__MACOSX/CAMDLES_supplement/file_S1_CAMDLES_software/CFDEM/CFDEMcoupling-PUBLIC-5.x/src/eulerian/scalarTransportModelsCFDEM/._scalarTransportModel
- life-1665717-supplementary/__MACOSX/CAMDLES_supplement/file_S1_CAMDLES_software/CFDEM/CFDEMcoupling-PUBLIC-5.x/src/eulerian/scalarTransportModelsCFDEM/generalManual/
- life-1665717-supplementary/__MACOSX/CAMDLES_supplement/file_S1_CAMDLES_software/CFDEM/CFDEMcoupling-PUBLIC-5.x/src/eulerian/scalarTransportModelsCFDEM/generalManual/._generalManual.C
- life-1665717-supplementary/__MACOSX/CAMDLES_supplement/file_S1_CAMDLES_software/CFDEM/CFDEMcoupling-PUBLIC-5.x/src/eulerian/scalarTransportModelsCFDEM/generalManual/._generalManual.H
- life-1665717-supplementary/__MACOSX/CAMDLES_supplement/file_S1_CAMDLES_software/CFDEM/CFDEMcoupling-PUBLIC-5.x/src/eulerian/scalarTransportModelsCFDEM/scalarTransportModel/
- life-1665717-supplementary/__MACOSX/CAMDLES_supplement/file_S1_CAMDLES_software/CFDEM/CFDEMcoupling-PUBLIC-5.x/src/eulerian/scalarTransportModelsCFDEM/scalarTransportModel/._newScalarTransportModel.C
- life-1665717-supplementary/__MACOSX/CAMDLES_supplement/file_S1_CAMDLES_software/CFDEM/CFDEMcoupling-PUBLIC-5.x/src/eulerian/scalarTransportModelsCFDEM/scalarTransportModel/._scalarTransportModel.C
- life-1665717-supplementary/__MACOSX/CAMDLES_supplement/file_S1_CAMDLES_software/CFDEM/CFDEMcoupling-PUBLIC-5.x/src/eulerian/scalarTransportModelsCFDEM/scalarTransportModel/._scalarTransportModel.H
- life-1665717-supplementary/__MACOSX/CAMDLES_supplement/file_S1_CAMDLES_software/LIGGGHTS/
- life-1665717-supplementary/__MACOSX/CAMDLES_supplement/file_S1_CAMDLES_software/LIGGGHTS/._.DS_Store
- life-1665717-supplementary/__MACOSX/CAMDLES_supplement/file_S1_CAMDLES_software/LIGGGHTS/._LIGGGHTS-PUBLIC
- life-1665717-supplementary/__MACOSX/CAMDLES_supplement/file_S1_CAMDLES_software/LIGGGHTS/LIGGGHTS-PUBLIC/
- life-1665717-supplementary/__MACOSX/CAMDLES_supplement/file_S1_CAMDLES_software/LIGGGHTS/LIGGGHTS-PUBLIC/._.DS_Store
- life-1665717-supplementary/__MACOSX/CAMDLES_supplement/file_S1_CAMDLES_software/LIGGGHTS/LIGGGHTS-PUBLIC/._src
- life-1665717-supplementary/__MACOSX/CAMDLES_supplement/file_S1_CAMDLES_software/LIGGGHTS/LIGGGHTS-PUBLIC/src/
- life-1665717-supplementary/__MACOSX/CAMDLES_supplement/file_S1_CAMDLES_software/LIGGGHTS/LIGGGHTS-PUBLIC/src/._fix_coriolis.cpp
- life-1665717-supplementary/__MACOSX/CAMDLES_supplement/file_S1_CAMDLES_software/LIGGGHTS/LIGGGHTS-PUBLIC/src/._fix_coriolis.h
- life-1665717-supplementary/__MACOSX/CAMDLES_supplement/file_S1_CAMDLES_software/LIGGGHTS/LIGGGHTS-PUBLIC/src/._fix_gravity_rwv.cpp
- life-1665717-supplementary/__MACOSX/CAMDLES_supplement/file_S1_CAMDLES_software/LIGGGHTS/LIGGGHTS-PUBLIC/src/._fix_gravity_rwv.h
- life-1665717-supplementary/__MACOSX/CAMDLES_supplement/file_S1_CAMDLES_software/LIGGGHTS/LIGGGHTS-PUBLIC/src/._fix_scalar_transport_equation.cpp
- life-1665717-supplementary/__MACOSX/CAMDLES_supplement/file_S1_CAMDLES_software/LIGGGHTS/LIGGGHTS-PUBLIC/src/._fix_scalar_transport_equation.h
- life-1665717-supplementary/__MACOSX/CAMDLES_supplement/file_S1_CAMDLES_software/LIGGGHTS/LIGGGHTS-PUBLIC/src/._fix_stokes.cpp
- life-1665717-supplementary/__MACOSX/CAMDLES_supplement/file_S1_CAMDLES_software/LIGGGHTS/LIGGGHTS-PUBLIC/src/._fix_stokes.h
- life-1665717-supplementary/__MACOSX/CAMDLES_supplement/file_S1_CAMDLES_software/LIGGGHTS/LIGGGHTS-PUBLIC/src/._fix_viscous_shear.cpp
- life-1665717-supplementary/__MACOSX/CAMDLES_supplement/file_S1_CAMDLES_software/LIGGGHTS/LIGGGHTS-PUBLIC/src/._fix_viscous_shear.h
- life-1665717-supplementary/__MACOSX/CAMDLES_supplement/file_S1_CAMDLES_software/LIGGGHTS/LIGGGHTS-PUBLIC/src/._README.txt
