# Supplementary material for: CAMDLES: CFD-DEM Simulation of Microbial Communities in Spaceflight and Artificial Microgravity
Source: Life (Basel). 2022 Apr 29;12(5):660. doi: 10.3390/life12050660 (PMC9144607; doi:10.3390/life12050660)
Supplement: Supplementary file 1 [file life-12-00660-s001.zip › life-1665717-supplementary/CAMDLES_supplement/file_S1_CAMDLES_software/CFDEM/CFDEMcoupling-PUBLIC-5.x/applications/solvers/cfdemSolverPisoSTMRWV/createFields.H]

    Info<< "Reading field p\n" << endl;
    volScalarField p
    (
        IOobject
        (
            "p",
            runTime.timeName(),
            mesh,
            IOobject::MUST_READ,
            IOobject::AUTO_WRITE
        ),
        mesh
    );

    Info<< "Reading physical velocity field U" << endl;
    Info<< "Note: only if voidfraction at boundary is 1, U is superficial velocity!!!\n" << endl;
    volVectorField U
    (
        IOobject
        (
            "U",
            runTime.timeName(),
            mesh,
            IOobject::MUST_READ,
            IOobject::AUTO_WRITE
        ),
        mesh
    );

//===============================
// particle interaction modelling
//===============================

    Info<< "\nReading momentum exchange field Ksl\n" << endl;
    volScalarField Ksl
    (
        IOobject
        (
            "Ksl",
            runTime.timeName(),
            mesh,
            IOobject::MUST_READ,
            IOobject::AUTO_WRITE
        ),
        mesh
        //dimensionedScalar("0", dimensionSet(1, -3, -1, 0, 0), 1.0)
    );

    Info<< "\nReading voidfraction field voidfraction = (Vgas/Vparticle)\n" << endl;
    volScalarField voidfraction
    (
        IOobject
        (
            "voidfraction",
            runTime.timeName(),
            mesh,
            IOobject::MUST_READ,
            IOobject::AUTO_WRITE
        ),
        mesh
    );

    Info<< "\nCreating density field rho\n" << endl;
    volScalarField rho
    (
        IOobject
        (
            "rho",
            runTime.timeName(),
            mesh,
            IOobject::MUST_READ,
            IOobject::AUTO_WRITE
        ),
        mesh//,
        //dimensionedScalar("0", dimensionSet(1, -3, 0, 0, 0), 1.0)
    );

    Info<< "Reading particle velocity field Us\n" << endl;
    volVectorField Us
    (
        IOobject
        (
            "Us",
            runTime.timeName(),
            mesh,
            IOobject::MUST_READ,
            IOobject::AUTO_WRITE
        ),
        mesh
    );

//========================
// scalar field modelling
//========================
   /* Info<< "\nCreating dummy density field rho = 1\n" << endl;
    volScalarField T
    (
        IOobject
        (
            "T",
            runTime.timeName(),
            mesh,
            IOobject::MUST_READ,
            IOobject::AUTO_WRITE
        ),
        mesh//,
        //dimensionedScalar("0", dimensionSet(0, 0, -1, 1, 0), 273.15)
    );*/

    Info<< "\nCreating fluid-particle heat flux field\n" << endl;
    volScalarField Tsource
    (
        IOobject
        (
            "Tsource",
            runTime.timeName(),
            mesh,
            IOobject::NO_READ,
            IOobject::NO_WRITE
        ),
        mesh,
        dimensionedScalar("0", dimensionSet(0, 0, -1, 1, 0), 0.0)
    );

    IOdictionary transportProperties
    (
        IOobject
        (
            "transportProperties",
            runTime.constant(),
            mesh,
            IOobject::MUST_READ,
            IOobject::NO_WRITE
        )
    );

    // dimensionedScalar DT
    // (
    //     transportProperties.lookup("DT")
    // );
    
    dimensionedScalar beta1
    (
        transportProperties.lookup("beta1")
    );

    dimensionedScalar beta2
    (
        transportProperties.lookup("beta2")
    );

    dimensionedScalar beta3
    (
        transportProperties.lookup("beta3")
    );

    dimensionedScalar ref1
    (
        transportProperties.lookup("ref1")
    );

    dimensionedScalar ref2
    (
        transportProperties.lookup("ref2")
    );

    dimensionedScalar ref3
    (
        transportProperties.lookup("ref3")
    );


//========================

//#   include "createPhi.H"
#ifndef createPhi_H
#define createPhi_H
Info<< "Reading/calculating face flux field phi\n" << endl;
surfaceScalarField phi
 (
     IOobject
     (
        "phi",
        runTime.timeName(),
         mesh,
        IOobject::READ_IF_PRESENT,
        IOobject::AUTO_WRITE
     ),
     linearInterpolate(U*voidfraction) & mesh.Sf()
 );
#endif

Info<< "Generating interstitial face flux field phiByVoidfraction\n" << endl;
surfaceScalarField phiByVoidfraction
(
 IOobject
 (
    "phiByVoidfraction",
    runTime.timeName(),
    mesh,
    IOobject::NO_READ,
    IOobject::NO_WRITE
 ),
 linearInterpolate(U) & mesh.Sf()
);

    label pRefCell = 0;
    scalar pRefValue = 0.0;
    setRefCell(p, mesh.solutionDict().subDict("PISO"), pRefCell, pRefValue);

Info<< "Creating SRF model\n" << endl;
autoPtr<SRF::SRFModel> SRF
(
    SRF::SRFModel::New(U)
);

// Create the absolute velocity
volVectorField Uabs
(
    IOobject
    (
        "Uabs",
        runTime.timeName(),
        mesh,
        IOobject::NO_READ,
        IOobject::AUTO_WRITE
    ),
    U + SRF->U()
);

    singlePhaseTransportModel laminarTransport(Uabs, phi);

    autoPtr<incompressible::turbulenceModel> turbulence
    (
        incompressible::turbulenceModel::New(Uabs, phi, laminarTransport)
    );
