# Supplementary material for: CAMDLES: CFD-DEM Simulation of Microbial Communities in Spaceflight and Artificial Microgravity
Source: Life (Basel). 2022 Apr 29;12(5):660. doi: 10.3390/life12050660 (PMC9144607; doi:10.3390/life12050660)
Supplement: Supplementary file 1 [file life-12-00660-s001.zip › life-1665717-supplementary/CAMDLES_supplement/file_S1_CAMDLES_software/CFDEM/CFDEMcoupling-PUBLIC-5.x/applications/solvers/cfdemSolverPisoSTMRWV/Make/linux64GccDPInt32Opt/options]

# 1 "Make/options"
# 1 "<built-in>"
# 1 "<command-line>"
# 8 "<command-line>"
# 1 "/usr/include/stdc-predef.h" 1 3 4

# 17 "/usr/include/stdc-predef.h" 3 4


# 8 "<command-line>" 2
# 1 "Make/options"
sinclude $(GENERAL_RULES)/mplib$(WM_MPLIB)
include $(CFDEM_ADD_LIBS_DIR)/$(CFDEM_ADD_LIBS_NAME)

PFLAGS+= -DCFDEMWMPROJECTVERSION="$(CFDEM_WM_PROJECT_VERSION)"

EXE_INC = $(PFLAGS) $(PINC) $(CFDEM_ADD_INCOMPTURBMOD_PATHS) -I$(LIB_SRC)/transportModels -I$(LIB_SRC)/transportModels/incompressible/singlePhaseTransportModel -I$(LIB_SRC)/finiteVolume/lnInclude -I$(LIB_SRC)/meshTools/lnInclude -I$(CFDEM_SRC_DIR)/lagrangian/cfdemParticle/lnInclude -I$(CFDEM_SRC_DIR)/lagrangian/cfdemParticle/cfdTools -I$(CFDEM_SRC_DIR)/eulerian/scalarTransportModelsCFDEM/lnInclude -I$(CFDEM_LIGGGHTS_SRC_DIR)
# 18 "Make/options"

EXE_LIBS = -L$(CFDEM_LIB_DIR) $(CFDEM_ADD_INCOMPTURBMOD_LIBS) -lincompressibleTransportModels -lfiniteVolume -lmeshTools -l$(CFDEM_LIB_NAME) -lscalarTransportModelsCFDEM $(CFDEM_ADD_LIB_PATHS) $(CFDEM_ADD_LIBS)
