# Supplementary material for: CAMDLES: CFD-DEM Simulation of Microbial Communities in Spaceflight and Artificial Microgravity
Source: Life (Basel). 2022 Apr 29;12(5):660. doi: 10.3390/life12050660 (PMC9144607; doi:10.3390/life12050660)
Supplement: Supplementary file 1 [file life-12-00660-s001.zip › life-1665717-supplementary/CAMDLES_supplement/file_S1_CAMDLES_software/CFDEM/CFDEMcoupling-PUBLIC-5.x/applications/solvers/cfdemSolverPisoSTMRWV/Make/options]

sinclude $(GENERAL_RULES)/mplib$(WM_MPLIB)
include $(CFDEM_ADD_LIBS_DIR)/$(CFDEM_ADD_LIBS_NAME)

PFLAGS+= -DCFDEMWMPROJECTVERSION="$(CFDEM_WM_PROJECT_VERSION)"

EXE_INC = \
     $(PFLAGS) \
     $(PINC) \
     $(CFDEM_ADD_INCOMPTURBMOD_PATHS) \
    -I$(LIB_SRC)/transportModels \
    -I$(LIB_SRC)/transportModels/incompressible/singlePhaseTransportModel \
    -I$(LIB_SRC)/finiteVolume/lnInclude \
    -I$(LIB_SRC)/meshTools/lnInclude \
    -I$(CFDEM_SRC_DIR)/lagrangian/cfdemParticle/lnInclude \
    -I$(CFDEM_SRC_DIR)/lagrangian/cfdemParticle/cfdTools \
    -I$(CFDEM_SRC_DIR)/eulerian/scalarTransportModelsCFDEM/lnInclude \
    -I$(CFDEM_LIGGGHTS_SRC_DIR)

EXE_LIBS = \
    -L$(CFDEM_LIB_DIR)\
    $(CFDEM_ADD_INCOMPTURBMOD_LIBS) \
    -lincompressibleTransportModels \
    -lfiniteVolume \
    -lmeshTools \
    -l$(CFDEM_LIB_NAME) \
    -lscalarTransportModelsCFDEM \
     $(CFDEM_ADD_LIB_PATHS) \
     $(CFDEM_ADD_LIBS)
