# Supplementary material for: CAMDLES: CFD-DEM Simulation of Microbial Communities in Spaceflight and Artificial Microgravity
Source: Life (Basel). 2022 Apr 29;12(5):660. doi: 10.3390/life12050660 (PMC9144607; doi:10.3390/life12050660)
Supplement: Supplementary file 1 [file life-12-00660-s001.zip › life-1665717-supplementary/CAMDLES_supplement/file_S1_CAMDLES_software/LIGGGHTS/LIGGGHTS-PUBLIC/src/fix_viscous_shear.cpp]

/* ----------------------------------------------------------------------
    This is the

    ██╗     ██╗ ██████╗  ██████╗  ██████╗ ██╗  ██╗████████╗███████╗
    ██║     ██║██╔════╝ ██╔════╝ ██╔════╝ ██║  ██║╚══██╔══╝██╔════╝
    ██║     ██║██║  ███╗██║  ███╗██║  ███╗███████║   ██║   ███████╗
    ██║     ██║██║   ██║██║   ██║██║   ██║██╔══██║   ██║   ╚════██║
    ███████╗██║╚██████╔╝╚██████╔╝╚██████╔╝██║  ██║   ██║   ███████║
    ╚══════╝╚═╝ ╚═════╝  ╚═════╝  ╚═════╝ ╚═╝  ╚═╝   ╚═╝   ╚══════╝®

    DEM simulation engine, released by
    DCS Computing Gmbh, Linz, Austria
    http://www.dcs-computing.com, office@dcs-computing.com

    LIGGGHTS® is part of CFDEM®project:
    http://www.liggghts.com | http://www.cfdem.com

    Core developer and main author:
    Christoph Kloss, christoph.kloss@dcs-computing.com

    LIGGGHTS® is open-source, distributed under the terms of the GNU Public
    License, version 2 or later. It is distributed in the hope that it will
    be useful, but WITHOUT ANY WARRANTY; without even the implied warranty
    of MERCHANTABILITY or FITNESS FOR A PARTICULAR PURPOSE. You should have
    received a copy of the GNU General Public License along with LIGGGHTS®.
    If not, see http://www.gnu.org/licenses . See also top-level README
    and LICENSE files.

    LIGGGHTS® and CFDEM® are registered trade marks of DCS Computing GmbH,
    the producer of the LIGGGHTS® software and the CFDEM®coupling software
    See http://www.cfdem.com/terms-trademark-policy for details.

-------------------------------------------------------------------------
    Contributing author and copyright for this file:
    This file is from LAMMPS
    LAMMPS - Large-scale Atomic/Molecular Massively Parallel Simulator
    http://lammps.sandia.gov, Sandia National Laboratories
    Steve Plimpton, sjplimp@sandia.gov

    Copyright (2003) Sandia Corporation.  Under the terms of Contract
    DE-AC04-94AL85000 with Sandia Corporation, the U.S. Government retains
    certain rights in this software.  This software is distributed under
    the GNU General Public License.
------------------------------------------------------------------------- */

#include <cmath>
#include <stdlib.h>
#include <string.h>
#include "fix_viscous_shear.h"
#include "atom.h"
#include "update.h"
#include "respa.h"
#include "error.h"
#include "force.h"

using namespace LAMMPS_NS;
using namespace FixConst;

/* ---------------------------------------------------------------------- */

FixViscshear::FixViscshear(LAMMPS *lmp, int narg, char **arg) :
  Fix(lmp, narg, arg)
{
  if (narg < 10) error->all(FLERR,"Illegal fix viscshear command");

  double gamma_one = force->numeric(FLERR,arg[3]);
  gamma = new double[atom->ntypes+1];
  for (int i = 1; i <= atom->ntypes; i++) gamma[i] = gamma_one;

  // parse args

  v_dim = 0;
  if (strcmp(arg[4],"vx") == 0) v_dim = 0;
  else if (strcmp(arg[4],"vy") == 0) v_dim = 1;
  else if (strcmp(arg[4],"vz") == 0) v_dim = 2;
  else error->all(FLERR,"Illegal velocity command");

  //if (v_dim == 2 && domain->dimension == 2)
   // error->all(FLERR,"Velocity ramp in z for a 2d problem");

  
  if (v_dim == 0) {
    v_lo = force->numeric(FLERR,arg[5]);
    v_hi = force->numeric(FLERR,arg[6]);
  } else if (v_dim == 1) {
    v_lo = force->numeric(FLERR,arg[5]);
    v_hi = force->numeric(FLERR,arg[6]);
  } else if (v_dim == 2) {
    v_lo = force->numeric(FLERR,arg[5]);
    v_hi = force->numeric(FLERR,arg[6]);
  }

  coord_dim = 0;
  if (strcmp(arg[7],"x") == 0) coord_dim = 0;
  else if (strcmp(arg[7],"y") == 0) coord_dim = 1;
  else if (strcmp(arg[7],"z") == 0) coord_dim = 2;
  else error->all(FLERR,"Illegal velocity command");

  
  if (coord_dim == 0) {
    coord_lo = force->numeric(FLERR,arg[8]);
    coord_hi = force->numeric(FLERR,arg[9]);
  } else if (coord_dim == 1) {
    coord_lo = force->numeric(FLERR,arg[8]);
    coord_hi = force->numeric(FLERR,arg[9]);
  } else if (coord_dim == 2) {
    coord_lo = force->numeric(FLERR,arg[8]);
    coord_hi = force->numeric(FLERR,arg[9]);
  }

  // optional args

  int iarg = 10;
  while (iarg < narg) {
    if (strcmp(arg[iarg],"scale") == 0) {
      if (iarg+3 > narg) error->all(FLERR,"Illegal fix viscshear command");
      int itype = force->inumeric(FLERR,arg[iarg+1]);
      double scale = force->numeric(FLERR,arg[iarg+2]);
      if (itype <= 0 || itype > atom->ntypes)
        error->all(FLERR,"Illegal fix viscshear command");
      gamma[itype] = gamma_one * scale;
      iarg += 3;
    } else error->all(FLERR,"Illegal fix viscshear command");
  }
}

/* ---------------------------------------------------------------------- */

FixViscshear::~FixViscshear()
{
  delete [] gamma;
}

/* ---------------------------------------------------------------------- */

int FixViscshear::setmask()
{
  int mask = 0;
  mask |= POST_FORCE;
  mask |= POST_FORCE_RESPA;
  mask |= MIN_POST_FORCE;
  return mask;
}

/* ---------------------------------------------------------------------- */

void FixViscshear::init()
{
  if (strstr(update->integrate_style,"respa"))
    nlevels_respa = ((Respa *) update->integrate)->nlevels;
}

/* ---------------------------------------------------------------------- */

void FixViscshear::setup(int vflag)
{
  if (strstr(update->integrate_style,"verlet"))
    post_force(vflag);
  else {
    ((Respa *) update->integrate)->copy_flevel_f(nlevels_respa-1);
    post_force_respa(vflag,nlevels_respa-1,0);
    ((Respa *) update->integrate)->copy_f_flevel(nlevels_respa-1);
  }

  // error checks on coarsegraining
  if(force->cg_active())
    error->cg(FLERR,this->style);
}

/* ---------------------------------------------------------------------- */

void FixViscshear::min_setup(int vflag)
{
  post_force(vflag);
}

/* ---------------------------------------------------------------------- */

void FixViscshear::post_force(int vflag)
{
  // apply drag force to atoms in group
  // direction is opposed to velocity vector
  // magnitude depends on atom type

  double **x = atom->x;
  double **v = atom->v;
  double **f = atom->f;
  int *mask = atom->mask;
  int *type = atom->type;
  int nlocal = atom->nlocal;

  double drag;
  double fraction,vramp;

  for (int i = 0; i < nlocal; i++)
    if (mask[i] & groupbit) {
      fraction = (x[i][coord_dim] - coord_lo) / (coord_hi - coord_lo);
      fraction = MAX(fraction,0.0);
      fraction = MIN(fraction,1.0);
      vramp = v_lo + fraction*(v_hi - v_lo);
      
      drag = gamma[type[i]];
      f[i][0] -= drag*v[i][0];
      f[i][1] -= drag*v[i][1];
      f[i][2] -= drag*v[i][2];
      f[i][v_dim] += drag*vramp;
    }

  // vramp = ramped velocity component for v_dim
  // add or set based on sum_flag, locked to yes (see velocity command)
}


/* ---------------------------------------------------------------------- */

void FixViscshear::post_force_respa(int vflag, int ilevel, int iloop)
{
  if (ilevel == nlevels_respa-1) post_force(vflag);
}

/* ---------------------------------------------------------------------- */

void FixViscshear::min_post_force(int vflag)
{
  post_force(vflag);
}
