# Supplementary material for: CAMDLES: CFD-DEM Simulation of Microbial Communities in Spaceflight and Artificial Microgravity
Source: Life (Basel). 2022 Apr 29;12(5):660. doi: 10.3390/life12050660 (PMC9144607; doi:10.3390/life12050660)
Supplement: Supplementary file 1 [file life-12-00660-s001.zip › life-1665717-supplementary/CAMDLES_supplement/file_S1_CAMDLES_software/README.txt]

CAMDLES:
CFD-DEM
Artificial 
Microgravity
Developments for
Living 
Ecosystem
Simulation

Rocky An, NASA SLSTP 2021, August 13th, 2021
rocky.an@nasa.gov

To install, add and replace the files in their respective directories and recompile.
To change umax and product yield ratios, navigate to 
fix_scalar_transport_equation.cpp change para meters and recompile
